# Supplementary material for: The human auditory system uses amplitude modulation to distinguish music from speech
Source: PLoS Biol. 2024 May 28;22(5):e3002631. doi: 10.1371/journal.pbio.3002631 (PMC11132470; doi:10.1371/journal.pbio.3002631)
Supplement: S1 Data — (XLSX) [file pbio.3002631.s001.xlsx]

## Sheet: Fig2CD
slope	MSI-general
0.0171717	48
0.131987	108
-0.131313	52
0.13367	103
0.073064	64
0.0582492	117
0.0979798	70
-0.0259259	49
0.209091	70
0.173737	71
0.0814815	70
0.163973	91
0.0902357	81
0.0420875	89
-0.052862	63
-0.119192	58
-0.0606061	65
0.00976431	89
-0.0161616	41
0.0309764	106
0.212121	76
0.00673401	40
0.187542	83
0.0582492	73
0.0666667	78
0.218519	64
0.010101	69
-0.0420875	73
0.0047138	82
0.19596	55
-0.0249158	91
0.122222	82
0.105724	93
0.0195286	45
0.0912458	102
0.0175084	54
0.0013468	104
0.0040404	80
0.0373737	86
0.0400673	78
-0.0148148	68
-0.0037037	59
0.0154882	65
0.134343	79
0.086532	120
0.0282828	89
0.0319865	76
-0.0481481	98
0.102694	61
0.20404	100
0.0292929	55
-0.0572391	51
-0.0420875	80
0.0808081	104
0.130976	78
-0.133333	86
0.0744108	72
0.148485	78
0.122559	66
0.180471	68
0.0690236	106
0.112121	63
0.139057	73
0.119865	87
-0.0612795	70
0.0114478	66
0.0047138	83
0.113131	73
0.145118	55
0.107071	94
0.023569	76
0.0131313	78
0.0397306	102
0.0319865	82
0.0942761	67
0.172054	66
-0.0195286	67
0.182492	97
0.145118	70
0.12862	79
-0.0723906	86
-0.0680135	72
-0.0127946	60
-0.0962963	56
0.198316	101
0.219192	85
0.16431	85
0.0464646	44
0.114478	91
0.0720539	110
-0.0787879	65
-0.0252525	94
0.106397	113
0.139394	91
0.0589226	85
0.109091	59
0.136027	49
0.0144781	89
0.150505	96
0.164646	67
0.113468	78
0.0363636	69
0.0515152	74
0.217845	76
-0.152525	57
0.192929	54
0.0979798	85
0.191582	34
0.108754	58
-0.136027	80
-0.0127946	66
0.117845	98
-0.0154882	85
0.0245791	94
0.0363636	48
-0.0781145	43
-0.00538721	71
-0.0215488	47
0.160269	63
0.0003367	43
0.0804714	62
0.192929	67
0.069697	72
0.0289562	76
0.13064	51
-0.0855219	82
0.0835017	80
0.155556	50
-0.0441077	38

## Sheet: Fig3CD
slope_1Hz	slope_2.5Hz	slope_4Hz	MSI-general
0	0.9	0.05	54
0.65	-0.05	0	58
-0.35	0.5	-0.45	109
0.65	1.1	-0.4	74
7.0216669371534e-16	0.45	0.2	60
0.05	0.55	-1.05	75
0.35	1.45	0.6	106
0.2	0.6	-0.1	34
1.2	1.25	-0.15	86
0	0.45	-0.4	77
1.1	0.35	-0.1	73
0.55	-0.45	-0.9	111
0.25	0.85	-0.45	50
0.35	0.85	0.5	86
0.15	0.4	-0.15	100
-0.05	0.15	-0.25	58
-0.05	-0.2	-0.2	90
0.7	0.6	0.6	66
0.65	0.35	-1.15	83
-0.1	-0.05	-0.4	76
-0.05	0.1	0.15	74
0.5	0.3	-0.3	80
-0.05	1.65	-0.65	50
0.05	0.75	0.1	73
-0.5	0.15	0.5	95
0.15	-0.65	-0.15	61
0.1	0.25	0.4	65
0.6	0.3	-0.05	83
0.65	0.1	0.1	63
-0.05	0.1	-0.7	70
1.1	-0.1	-0.35	93
0.15	-0.6	0.3	84
0.2	7.0216669371534e-16	-0.45	106
0.55	0.75	-0.1	85
0.6	0.75	-0.35	86
0.6	0.25	-0.6	92
0.5	0.55	0.5	93
0.7	0.8	-1.25	104
-0.05	0.3	-1.3	71
0.3	0.5	0.05	70
0.65	0.6	-0.15	101
0.5	0.15	-0.3	75
7.0216669371534e-16	0.2	-0.75	98
0.35	0.65	-0.25	100
0.25	0.75	-0.4	64
0.35	0.4	-0.3	85
0.65	0.85	-0.1	93
0.6	0.75	0	53

## Sheet: Fig4CD
slope_music	slope_speech	MSI-general
-0.0961538	0.237179	78
0.200855	0.211538	75
0.0235043	-0.0961538	69
-0.222222	0.235043	63
0.0641026	0.0769231	52
0.00641026	-0.0192308	93
0.254274	0.277778	66
0.100427	0.202991	63
0.108974	0.202991	38
0.0811966	0.0619658	68
-0.00213675	0.179487	81
0.143162	0.0811966	67
-0.00641026	0.17094	45
-0.0961538	0.0512821	85
0.155983	0.0961538	72
0.0277778	0.0940171	52
0.0662393	-0.0619658	59
-0.104701	0.207265	90
-0.286325	0.269231	73
-0.0448718	0.190171	77
-0.0555556	0.151709	102
-0.017094	0.252137	88
0.141026	0.271368	55
0.153846	0.232906	58
0.117521	0.042735	78
-0.220085	0.0876068	68
0.025641	0.115385	63
-0.115385	0.232906	57
0.0940171	0.17094	41
0.0320513	0.0747863	82
-0.0576923	0.0940171	69
0.115385	0.239316	57
-0.130342	0.166667	68
0.0277778	0.17094	64
-0.211538	0.254274	54
0.0277778	-0.0448718	40
-0.252137	0.271368	85
0.119658	0.258547	39
0.128205	0.119658	61
0.130342	0.0555556	58
-0.194444	0.15812	78
0.0106838	0.0149573	56
0.00854701	-0.0555556	63
0.017094	0.0491453	101
0.0363248	0.106838	67
0.0470085	0.134615	82
0.224359	0.162393	54
-0.228632	0.316239	53
0.188034	0.15812	94
0.155983	0.0747863	57
0.168803	0.17094	64
-0.0705128	-0.0641026	81
0.0982906	0.17094	77
0.267094	0.235043	81
0.16453	0.220085	79
-0.0470085	0.194444	59
-0.273504	0.286325	86
0.121795	0.262821	102
0.00854701	0.130342	81
-0.271368	0.211538	79
0.0662393	0.254274	76
0.166667	0.115385	43
-0.217949	0.209402	83
0.0854701	0.138889	67
0.220085	0.207265	62
0.0705128	0.207265	96
-0.0940171	0.279915	84
0.0790598	0.128205	85
0.100427	0.162393	48
-0.0619658	-0.0512821	67
-0.025641	0.311966	78
-0.24359	0.299145	94
-0.0277778	0.230769	88
-0.0876068	0.0705128	83
0.017094	0.132479	110
0.0213675	0.136752	53
-0.155983	-0.132479	93
0.0363248	0.130342	78
0.0747863	-0.025641	75
-0.277778	0.200855	101

## Sheet: Fig4GH
slope_music	slope_speech	MSI-general
-0.2	0.166667	102
-0.3	0.166667	82
0.266667	-0.4	69
-0.366667	0.0666667	73
0.233333	0.566667	76
0.0666667	-0.233333	65
0.2	0.0666667	72
-0.0333333	0.366667	62
-0.2	0.233333	77
0.0666667	-0.866667	77
0.1	0.433333	81
-0.433333	0.133333	55
0.133333	0.333333	65
0.7	0.166667	78
-0.833333	0.966667	92
0.2	0.133333	67
0.166667	-0.266667	89
0.0333333	0.1	100
-0.0333333	-0.0333333	80
-0.0333333	-0.0666667	74
-0.333333	0.6	62
-0.666667	0.0333333	86
-0.1	0.566667	116
-0.4	0.433333	44
-0.366667	-0.1	47
0.233333	-0.2	54
0	-0.2	84
-0.0333333	0.233333	75
-0.233333	0.433333	66
-0.666667	-0.266667	61
0.333333	0.333333	75
-0.1	1.53333	56
-0.233333	7.0216669371534e-16	95
-0.3	0.266667	47
0.533333	-0.2	98
-1.1	1.1	77
-1.1	-0.8	83
-0.233333	-0.3	65
-0.2	7.0216669371534e-16	49
-0.533333	-0.2	79
0.633333	-0.166667	117
0.1	0.333333	67
-0.733333	0.266667	88
-0.666667	0.166667	84
-0.433333	0.833333	78
7.0216669371534e-16	0.4	75
-0.3	0.233333	80
-0.1	-0.1	81
-0.266667	-0.2	69
0.266667	-0.3	70
-0.6	0.5	96
-0.633333	-0.1	74
0.533333	-0.166667	50
-0.733333	0.366667	99
0.0666667	0.166667	62
-0.233333	0.0666667	74
-0.0666667	-0.6	60
-0.233333	-0.533333	57
-0.366667	0.2	81
-0.2	0.233333	95
-0.966667	-0.466667	40
-0.466667	-0.666667	65
-1.06667	-0.5	61
-0.333333	0.0666667	66
0	-0.5	76
0.0333333	0.133333	62
-0.466667	0.666667	97
-0.0333333	0.6	37
-1.1	-0.266667	88
-0.433333	0.266667	98
-0.266667	-0.5	82
-0.1	0.4	48
-0.1	-0.333333	54
-0.166667	0.133333	75
-0.466667	0.2	48
-0.666667	0.0666667	102
-0.333333	-0.166667	58
-1.46667	1.36667	91
